# Supplementary material for: At the threshold of symbiosis: the genome of obligately endosymbiotic ‘Candidatus Nebulobacter yamunensis’ is almost indistinguishable from that of a cultivable strain
Source: Microb Genom. 2022 Dec 14;8(12):mgen000909. doi: 10.1099/mgen.0.000909 (PMC9837558; doi:10.1099/mgen.0.000909)
Supplement: Supplementary material 1 [file mgen-8-909-s001.xlsx]

## Sheet: general
Supplementary Table S1. Main functional genomic analysis results.
BASIC METABOLISM	'Ca. Nebulobacter yamunensis'	Fastidiosibacter lacustris			Ca., Candidatus
Carbon metabolism (KAAS)
Glycolyisis (Embden–Meyerhof–Parnas)					likely complete pathway or protein complex (all essential genes detected)
Entner–Doudoroff pathway					incomplete pathway or protein complex (>50% essential genes detected)
Gluconeogenesis					likely absent pathway or protein complex (≤50% essential genes detected)
Pyruvate dehydrogenase complex
Tricarboxylic Acid Cycle (Krebbs)				p	pseudogenes detected
Glyoxylate cycle
Pentose Phosphate Pathway - oxidative
Pentose Phosphate Pathway - non oxidative
Lactic acid fermentation
Ethanol fermentation
Oxidative phosphorylation (KAAS/Prokka)
NADH-quinone oxidoreductase
Succinate dehydrogenase
Cytochrome bo3 ubiquinol oxidase
Cytochrome bd complex
Cytochrome c
Cytochrome c reductase
Cytochrome c oxidase
ATP synthase
Nucleoside/Nucleotide biosynthesis (KAAS)
Purines/pyrimidines
Fatty acids and membrane lipids (KAAS)
Fatty acids biosynthesis
Phosphatidyl-L-serine
Phosphatidylethanolamine
Phosphatidyl-1D-myo-inositol
Phosphatidylcholine
Nitrogen and Sulfur metabolism (KAAS)
Nitrogen metabolism
Sulfur metabolism
AMINO ACID BIOSYNTHESIS (KAAS)
L-Ala
L-Val
L-Leu
L-Ile
L-Glu
L-Gln
L-Asp	p
L-Asn
L-Arg
L-Pro
L-His
L-Trp
L-Tyr
L-Phe
L-Met
L-Cys
Gly
L-Thr
L-Ser
L-Lys
D-Ala
beta-Ala
VITAMIN AND COFACTOR BIOSYNTHESIS (KAAS)
Biotin	p
Folate/THF
Lipoic acid
Nicotinate/Nicotinamide-D-ribonucleotide
NAD+
NADP+
Pantothenate
CoA
Pyridoxine (B6)
Thiamine
Riboflavin
FAD
Terpenoid backbone (MEP/DOXP pathway)
Ubiquinone/ubiquinol
Heme
DNA REPAIR (KAAS)
Base excision
Nucleotide excision
Mismatch repair
Homologous recombination
CELL WALL BIOSYNTHESIS (KAAS)
Peptidoglycan
LPS
SECRETION SYSTEMS (KAAS/TXSScan/Prokka)					genes detected (TXSScan)
T1SS					genes detected (KAAS/Prokka)
Sec-SRP (KAAS/Prokka only)					genes not detected
T4P
pilT/U
pilP
pilQ
pilAE		p
pilB
pilC
pilV/I
pilN
pilO
pilM
pilD
T4SS (type T)
virB4
t4cp1 (virD4)
MOBB
virB11
virB6
virB5
virB10
virB3
virB2
virB1
virB9
virB8
T4SS (type I)
virB4
t4cp1 (virD4)
MOBB
traY
traW
traT
traR
traQ
traP
traO
traN
traM
traL
traK
traI
trbA
trbB
traE
T4SS (type F)
virB4
t4cp1 (virD4)
MOBB
traB
traF
traG
traE
trbC
traK
traH
traN
traL
traV
traW
virB1
traU
tfc7
