# Supplementary material for: At the threshold of symbiosis: the genome of obligately endosymbiotic ‘Candidatus Nebulobacter yamunensis’ is almost indistinguishable from that of a cultivable strain
Source: Microb Genom. 2022 Dec 14;8(12):mgen000909. doi: 10.1099/mgen.0.000909 (PMC9837558; doi:10.1099/mgen.0.000909)
Supplement: Supplementary material 2 [file mgen-8-909-s002.xlsx]

## Sheet: overview
Supplementary Table S2a. Predicted pseudogenes in “Ca. Nebulobacter yamunensis” and Fastidiosibacter lacustris
OVERVIEW	"Ca. Nebulobacter"	Fastidiosibacter
ORFs identified as pseudogenes	191	129
Intact genes	1795	1785
Total pseudogenes detected	217	164
Pseudogenes common to both strains	79	79
Genes which are pseudogenized in one strain but are intact in the other strain	53	27

## Sheet: Nebulo_pseu
Supplementary Table S2b. “Candidatus Nebulobacter yamunensis” isolate Eae1 pseudogenes
pseudogene id	ORF id/gene name	gene description (empty = “hypothetical protein”)
28	3			ORFs identified as pseudogenes	191
42	4			TOT pseudogenes	217
90	sbcD	Nuclease SbcCD subunit D
86	ackA	Acetate kinase
172	62
192	64
202	65
81	haeIIIM	Modification methylase HaeIII
23	145
119	191
217	200
13	239
34	241
127	yniC	2-deoxyglucose-6-phosphate phosphatase
185	vraR	Response regulator protein VraR
200	256
207	257
136	270
180	274
84	355
97	356
111	421, 422
11	457
24	leuS_1	Leucine—tRNA ligase
186	483, 484
38	488
18	510, rgtA	Lipopolysaccharide core galacturonosyltransferase RgtA
5	524
26	clcA_1, clcA_2	H(+)/Cl(-) exchange transporter ClcA
61	hemA_1	5-aminolevulinate synthase
146	iucD_1	L-lysine N6-monooxygenase
210	561
36	bioF	8-amino-7-oxononanoate synthase
21	bioF1	8-amino-7-oxononanoate synthase 1
43	600
115	601
125	602
106	619
2	620
102	copB	Copper resistance protein B
149	643
1	645, 646
10	647, 648
74	ddaF_1, ddaF_2	Dapdiamide A synthase
91	657
143	ydaF	Putative ribosomal N-acetyltransferase YdaF
216	ydhC_1	Inner membrane transport protein YdhC
120	726
12	“emrD_3”	Multidrug resistance protein D
25	ydhC_2	inner membrane transport protein YdhC
150	786
159	787
174	788
195	790
139	833
59	839
128	861
154	864
164	865
179	866
52	884
66	909, tcpT_2	Toxin coregulated pilus biosynthesis protein T
198	916
213	glpF_1	putative glycerol uptake facilitator protein
69	glpF_2	putative glycerol uptake facilitator protein
206	hupB	DNA-binding protein HU-beta
187	964
118	994, 995
211	1023
130	radA_1	DNA repair protein RadA
89	radA_2	DNA repair protein RadA
65	“cya”	Bifunctional hemolysin/adenylate cyclase
76	1040
88	“hlyA”	Hemolysin, chromosomal
3	1052
137	1061, 1062
144	1063, ddaF_4	Dapdiamide A synthase
53	1066
87	1069
100	recN_1	DNA repair protein RecN
109	recN_2	DNA repair protein RecN
147	1086, 1087
71	1097
85	1098
4	1101
22	1103
14	1121
104	ylpA	Lipoprotein YlpA
51	pspE	Thiosulfate sulfurtransferase PspE
155	1176, 1177
165	1251, 1252
7	malT	HTH-type transcriptional regulator MalT
20	1255
4	1257
176	1259, 1260
171	1296
181	1297
191	1298
64	1315
72	panB	3-methyl-2-oxobutanoate hydroxymethyltransferase
108	1319
117	1320
126	1321
134	panD	Aspartate 1-decarboxylase
140	1332
157	1334
170	hsdM_2	Type I restriction enzyme EcoKI M protein
212	1339
182	1344
30	cmk	Cytidylate kinase
93	1356
189	tsaC_2	Threonlycarbamoyl-AMP synthase
152	intS	Prophage integrase IntS
190	1385
208	1397
33	mobA	Mobilization protein A
63	1402
62	1452
37	1507
50	1508
41	1546
175	1567
122	ogt_2	Methylated-DNA—protein-cysteine methyltransferase
196	prfB	Peptide chain release factor RF2
209	1580
203	1590, 1591
101	1600
9	1649
45	1652
214	1660
145	1682
35	1702
73	1705
98	1745
121	metC	Cystathionine beta-lyase MetC
158	1789
83	1800
215	1813
107	hin_1	DNA-invertase hin
201	1831
141	1835
193	1887
56	1893
105	1897
114	1899
19	1900
78	wapA_3	tRNA nuclease WapA
94	rhsC	Putative deoxyribonuclease RhsC
112	1907
160	1912
177	epsJ	Putative glycosyltransferase EpsJ
184	1914
96	1942
123	1943
75	znuC	Zinc import ATP-binding protein ZnuC
6	1954
131	1963
27	rizA_4	L-arginine-specific L-amino acid ligase
135	1975
54	1976
166	1986
48	1994
70	1996
82	aprX	Serine protease AprX
46	2002
68	2004
79	2005
39	2011
132	2023
173	2026
204	2027
16	2029
99	2034
205	2040
67	argA	Amino-acid acetyltransferase

## Sheet: Fastidio_pseu
Supplementary Table S2c. Fastidiosibacter lacustris strain SYSU HZH-2T pseudogenes
pseudogene id	ORF id/gene name	gene description (empty = “hypothetical protein”)		ORFs identified as pseudogenes	129
12	1			TOT pseudogenes	164
28	2
11	3
44	panD	Aspartate 1-decarboxylase
143	16
148	17	putative type I restriction enzymeP M protein
3	19
23	hsdR_1	Type-1 restriction enzyme R protein
41	24
50	25
71	113
83	haeIIIM	Modification methylase HaeIII
38	220
24	rgy, 258	Reverse gyrase
22	265
37	267
105	yniC	2-deoxyglucose-6-phosphate phosphatase
137	vraR	Response regulator protein VraR
13	332
43	416
29	apxIB_1	Toxin RTX-I translocation ATP-binding protein
61	apxIB_2	Toxin RTX-I translocation ATP-binding protein
111	472
120	ydaF	Putative ribosomal N-acetyltransferase
82	515
89	526
101	yhdJ	DNA adenine methiltransferase YhdJ
45	627
53	628
35	635
46	garP	putative galactarate transporter
125	685
36	713
59	716
75	717
81	718
116	737, 738
93	cas1	CRISPR-associated endonuclease Cas1
159	785
80	814
103	rgtA	Lipopolysaccharide core galacturonosyltransferase RgtA
160	843
98	845
163	ogt	Methylated-DNA—protein-cysteine methyltransferase
109	ddaF_2	Dapdiamide A synthase
30	943
124	954
107	ybiT	putative ABC transporter ATP-binding protein YbiT
155	967
1	988
39	993
126	1023
154	1026
164	1027
156	1036
122	1041
77	1121
84	1122
102	1125
119	1127
130	1129
141	1130
108	1146
65	metC_1	Cystathione beta-lyase MetC
78	metC_2	Cystathione beta-lyase MetC
5	tnpR	Transposon Tn3 resolvase
51	1457
57	epsJ	putative glycosyltransferase EpsJ
66	1459
123	rnr_2	Ribonuclease R
94	1462
128	tsaC_2	Threonylcarbamoyl-AMP synthase
135	1490, 1491
136	1507
138	1555
86	1557
31	1580	Putative 3-methyladenine DNA glycosylase
40	1581	Putative 3-methyladenine DNA glycosylase
144	pilE	Fimbrial protein
15	1672
161	1686, 1687
110	1693
7	arnT	Undecaprenyl phosphate-alpha-4-amino-4-deoxy-L-arabinose arabinosyl transferase
127	pspE	Thiosulfate sulfurtransferase PspE
95	ylpA_2	Lipoprotein YlpA
112	1721
121	1722
118	upp_1	Uracil phosphoribosyltransferase
2	1754
10	hin_3	DNA-invertase hin
87	1764
115	1768
79	1782
48	1788
146	1800
149	1804, recD	RecBCD enzyme subunit RecD
134	1817
91	cmk	Cytidylate kinase
26	albA, pqqE	Antilisterial bacteriocin subtilosin biosynthesis protein AlbA, Coenzyme PQQ synthesis protein E
14	1840
21	entS	Enterobactin exporter EntS
49	1844
54	1845
32	1853, 1854
17	1868
56	glyA_1	Serine hydroxymethyltransferase
68	ltaA	L-allo-threonine aldolase
131	1883
151	1885
140	1902
117	1908
150	1912
74	1931
92	1942
147	1948
8	1963
27	1966
58	1969
4	1970
73	1978
88	1979
96	1980

## Sheet: intact_Fastidio_pseu_Nebulo
Supplementary Table S2d. Pseudogenes in “Candidatus Nebulobacter yamunensis” which have an intact orthologous gene in Fastidiosibacter lacustris
"Candidatus Nebulobacter"			Fastidiosibacter
pseudogene id(s)	ORF id(s)/gene name(s)	gene(s) description (empty = “hypothetical protein”)	ORF id/gene name	gene description (empty = “hypothetical protein”)
86	ackA	Acetate kinase	ackA	Acetate kinase
119	191, 192		742
13	239		305
34	241, 242, 243		307
200, 207	256, 257		319
111	421, 422		750		end of contig
24	leuS_1, leuS_2	Leucine—tRNA ligase	leuS_1	Leucine—tRNA ligase
186	483, 484		810
26	clcA_1, clcA_2	H(+)/Cl(-) exchange transporter ClcA	clcA	H(+)/Cl(-) exchange transporter ClcA
61	hemA_1	5-aminolevulinate synthase	hemA_1	5-aminolevulinate synthase
146	iucD_1, iucD_2	L-lysine N6-monooxygenase	IucD	L-lysine N6-monooxygenase
36, 21	bioF, bioF1	8-amino-7-oxononanoate synthase, 8-amino-7-oxononanoate synthase 1	bioF	8-amino-7-oxononanoate synthase
169	599		cof	HMP-PP phosphatase
43, 115, 125	600, 601, 602		1079
106, 2	619, 620		1096
102	copB, copA	Copper resistance protein B, Copper resistance protein A	copA	Copper resistance protein A
74	ddaF_1, ddaF_2	Dapdiamide A synthase	ddaF_5	Dapdiamide A synthase
91	657		498
216, 120	ydhC_1, 726	Inner membrane transport protein YdhC	ydhC_1	Inner membrane transport protein YdhC
12, 25	“emrD_3”, ydhC_2	Multidrug resistance protein D, inner membrane transport protein YdhC	ydhC_2	Inner membrane transport protein YdhC
174	788		1851
195	790		1849
59	839		691
52	884		736		end of contig
66	909, tcpT_2	Toxin coregulated pilus biosynthesis protein T	tcpT_2	Toxin coregulated pilus biosynthesis protein T
213, 69	glpF_1, glpF_2	putative glycerol uptake facilitator protein	glpF	putative glycerol uptake facilitator protein
206	hupB	DNA-binding protein HU-beta	hupB	DNA-binding protein HU-beta
118	993, 994, 995		aacA4_2	Aminoglycoside N(6')-acetyltransferase type 1
130, 89	radA_1, radA_2	DNA repair protein RadA	radA	DNA repair protein RadA
65, 76, 88	“cya”, 1040, “hlyA”	Bifunctional hemolysin/adenylate cyclase, Hemolysin, chromosomal	ltxA	Leukotoxin
137	1061, 1062		1609
144	1063, ddaF_4	Dapdiamide A synthase	ddaF_4	Dapdiamide A synthase
53	1066		1612	Aspartate aminotransferase
87	1069		1614	Putative phosphatase
100, 109	recN_1, recN_2	DNA repair protein RecN	recN	DNA repair protein RecN
147	1086, 1087		1630
155	1176, 1177		1700
140	1332		14
182	1344		1823
152	intS	Prophage integrase IntS	intS	Prophage integrase IntS
37	1506, 1507		630/1872
41	1546, nagL	Maleylpyruvate isomerase	nagL	Maleylpyruvate isomerase
175	1567		857
196	prfB	Peptide chain release factor RF2	prfB	Peptide chain release factor RF2
45	1652, 1653		yciB_2	intracellular septation protein A
158	1789		1231		end of contig
215	1813		138
114	1899, 1900		1914
96	1942		953
6	1954		acoC	Dihydrolipoyllysine-residue acetyltransferase component of acetoin cleaving system	end of contig
27, 135	rizA_4, 1975	L-arginine-specific L-amino acid ligase	rizA_5	L-arginine-specific L-amino acid ligase
48	1994		1394
39	2011		630/1872		end of contig
TOT	53	Intact genes in Fastidiosibacter which are pseudogenes in "Ca. Nebulobacter"
	end of contig=	when truncation due to assembly method cannot be ruled out
	RATIO	0.0943396

## Sheet: intact_Nebulo_pseu_Fastidio
Supplementary Table S2e. Pseudogenes in Fastidiosibacter lacustris which have an intact orthologous gene in “Ca. Nebulobacter yamunensis”
Fastidiosibacter			Nebulobacter
pseudogene id(s)	ORF id(s)/gene name(s)	gene(s) description (empty = “hypothetical protein”)	ORF id/gene name	gene description (empty = “hypothetical protein”)
23	hsdR_1	Type-1 restriction enzyme R protein	hsdR_1	Type I restriction enzyme EcoR124II R protein
71	113, rizA_1		rizA_1	L-arginine-specific L-amino acid ligase
24	rgy, 258	Reverse gyrase	rgy	Reverse gyrase
22	265		201
29 ,61	apxIB_1, apxIB_2	Toxin RTX-I translocation ATP-binding protein	apxIB	Toxin RTX-I translocation ATP-binding protein
111	472		yihX	Alpha-D-glucose 1-phosphate phosphatase YihX
82	515, 516		930
101	yhdJ	DNA adenine methiltransferase YhdJ	yhdJ	DNA adenine methiltransferase YhdJ
45, 53	627, 628		recD2	ATP-dependent RecD-like DNA helicase
35, 46	635, garP	putative galactarate transporter	garP	putative galactarate transporter
93	cas1	CRISPR-associated endonuclease Cas1	cas4-cas1	CRISPR-associated exonuclease Cas4/endonuclease Cas1 fusion	end of contig
160	843		518		end of contig
98	845		1579
1	988		1882
130, 141	1129, 1130		wapA_1	tRNA nuclease WapA
123, 94	Rnr_2, 1462	Ribonuclease R	rnr_2	Ribonuclease R
138	1555, 1556		560
86	1557		2025		end of contig
31, 40	1580, 1581	Putative 3-methyladenine DNA glycosylase	1625	Putative 3-methyladenine DNA glycosylase
144	pilE	Fimbrial protein	pilE	Fimbrial protein
161	1686, 1687		959
7	arnT	Undecaprenyl phosphate-alpha-4-amino-4-deoxy-L-arabinose arabinosyl transferase	arnT	Undecaprenyl phosphate-alpha-4-amino-4-deoxy-L-arabinose arabinosyl transferase
112	1721		relE2	Toxin RelE2
121	1722		1154		end of contig
118	upp_1, upp_2	Uracil phosphoribosyltransferase	upp	Uracil phosphoribosyltransferase
146	1800		wapA_2	tRNA nuclease WapA	end of contig
73	1978		1038		end of contig
TOT	27	Intact genes in "Ca. Nebulobacter" which are pseudogenes in Fastidiosibacter
	end of contig=	when truncation due to assembly method cannot be ruled out
	RATIO	0.222222
