# Supplementary material for: At the threshold of symbiosis: the genome of obligately endosymbiotic ‘Candidatus Nebulobacter yamunensis’ is almost indistinguishable from that of a cultivable strain
Source: Microb Genom. 2022 Dec 14;8(12):mgen000909. doi: 10.1099/mgen.0.000909 (PMC9837558; doi:10.1099/mgen.0.000909)
Supplement: Supplementary material 3 [file mgen-8-909-s003.xlsx]

## Sheet: Transporters
Supplementary Table S3. Results of the analysis on transporter genes.
TRANSPORTERS (KAAS/Prokka)	“Ca. Nebulobacter yamunensis”	Fastidiosibacter lacustris	'Ca. Cyrtobacter zanobii'
Nucleotides/nucleosides							detected gene
ADP,ATP carrier protein 1 (tlcA)							undetected gene
Ribonucleotide transport ATP-binding protein (mk1)							highlighted differences between the coexisting symbionts,
Nucletide permease (nupC)							"Ca. N. yamunensis" and "Ca. C. zanobii"
Nucleoside permease (nupX)
Adenine permease (adeP)						p	pseudogenes detected
Oligopeptides
Periplasmic oligopeptide-binding protein (oppA)
Oligopeptide transport system permease protein (oppB)
Oligopeptide transport system permease protein (oppC)
Oligopeptide transport ATP-binding protein (oppD)
Oligopeptide transport ATP-binding protein (oppF)
Dipeptide and tripeptide permease A (dtpA)
Dipeptide and tripeptide permease B (dtpB)
Dipeptide and tripeptide permease C (dtpC)
Dipeptide permease D (dtpD)
Glycerol and phospholipids
Glycerol-3-phosphate transporter (glpT)
Phospholipid-binding lipoprotein (mlaA)
Phospholipid ABC transporter protein (mlaC)
Phospholipid ABC transporter-binding protein (mlaD)
Phospholipid ABC transporter permease protein (mlaE)
Phospholipid import ATP-binding protein (mlaF)
Outer membrane lipopolysaccharides and lipoproteins
Lipid A export ATP-binding/permease protein (msbA)
LPS export system ATP-binding protein (lptB)
LPS export system permease protein (lptF)
LPS export system permease protein (lptG)
LPS export system protein (lptC)
LPS export system protein (lptA)
Outer-membrane lipoprotein carrier protein (lolA)
Outer-membrane lipoprotein (lolB)
Lipoprotein ABC transporter protein (lolC)
Lipoprotein-releasing system ATP-binding protein (lolD)
Lipoprotein-releasing system transmembrane protein (lolE)
Monosaccharides
Ribose import ATP-binding protein (rbsA)
Ribose import binding protein (rbsB)
Ribose import permease protein (rbsC)
Malate transporter (yflS)
Galactose-H(+) symporter (galP)
Organic acids
D-galactonate transporter (dgoT)
L-galactonate transporter (lgoT)
C4-dicarboxylate transport protein (dctA)
Na(+)-dependent dicarboxylate transporter (sdcS)
Sulfoacetate transporter (sauU)
Galactarate transporter (garP)		p
Glucarate transporter (gudP)
Glu/gamma-aminobutyrate antiporter (gadC)
Amino acids and derivates
Amino acid permease (rocC)
Amino acid permease (yhdG)
Asp-H(+) symporter (yveA)
H(+)/Glu-Asp symporter (gltP)
Pro/Gly betaine transporter (proP)
High-affinity Pro transporter (putP)
D-Met-binding lipoprotein (metQ)
D-Met ABC transporter protein (metI)
Met import ATP-binding protein (metN)
Arg/agmatine antiporter (adiC)
Tyr-specific transport protein (tyrP)
Lys exporter (lysO)
Lys-specific permease (lysP)
P-aminobenzoyl-Glu transport protein (abqT)
Gly betaine/carnitine transport permease protein (gbuB)
Spermidine/putrescine ABC import ATP-binding protein (potA)
Putrescine ABC transporter protein (potF)
Putrescine ABC transporter protein (potG)
Putrescine transport system permease protein (potH)
Putrescine ABC transporter protein (potI)
Cofactors and vitamins
Riboflavin transporter (ribN)
Vitamin B12 transporter (btuB)
Na(+)/Pantothenate symporter (panF)
Choline transport ATP-binding protein (opuBA)
Hemin transport system permease protein (hmuU)
Hemin import ATP-binding protein (hmuV)
Inorganic ions
Na(+)/H(+) antiporter (nhaA)
K(+)/H(+) antiporter (nhaP2)
Na(+)-K(+)/H(+) antiporter (chaA)
Na(+)/H(+)-K(+) antiporter (gerN)
H(+)/Cl(-) exchange transporter (clcA)	p
Mg, Co transporter (corA)
Bicarbonate transport system permease protein (cmpB)
Bicarbonate transport ATP-binding protein (cmpD)
Low-affinity inorganic phosphate transporter (pitA)
Fe transporter (magA)
Fe(2+) transporter protein A (feoA)
Fe(2+) transporter (feoB)
F(-) putative transporter (crcB)
High-affinity Ni transport protein (hoxN)
Zn transport protein (zntB)
High-affinity Zn uptake ABC transporter protein (znuA)
High-affinity Zn uptake system membrane protein (znuB)
High-affinity Zn uptake ABC transporter protein (znuC)
Cd-transporting ATPase (cadA)
Chromate transport protein (srpC)
Others
Aliphatic sulfonates import ATP-binding protein (ssuB)
MFS-type transporter (ycaD)
Mn ABC transporter substrate-binding lipoprotein (psaA)
Metabolite transport protein (csbC)
ATP-dependent transporter (sufC)
Enterobactin exporter (entS)
Efflux pump membrane transporters (bep)
Biopolymer transport proteins (exb)
Multidrug export proteins (emr)
Inner membrane transport protein (yajR)
Inner membrane transport permease (yadH)
Inner membrane transport protein (ydhC)	p
Inner membrane transport protein (ydhP)
Inner membrane ABC transporter permease protein (ydcV)
ABC transporter ATP-binding protein (yheS)
ABC transporter ATP-binding protein (uup)
ABC transporter ATP-binding protein (ybiT)
ABC transporter (raxB)
