# Supplementary material for: At the threshold of symbiosis: the genome of obligately endosymbiotic ‘Candidatus Nebulobacter yamunensis’ is almost indistinguishable from that of a cultivable strain
Source: Microb Genom. 2022 Dec 14;8(12):mgen000909. doi: 10.1099/mgen.0.000909 (PMC9837558; doi:10.1099/mgen.0.000909)
Supplement: Supplementary material 4 [file mgen-8-909-s004.xlsx]

## Sheet: unassigned
Supplementary Table S4. Genes unique to “Ca. Nebulobacter yamunensis” and Fastidiosibacter lacustris
Orthogroup	Fastidiosibacter lacustris	“Ca. Nebulobacter yamunensis”
OG0001665	NJEINDLP_00015_hypothetical_protein
OG0001666	NJEINDLP_00019_hypothetical_protein
OG0001667	NJEINDLP_00020_DNA_replication_and_repair_protein_RecF
OG0001668	NJEINDLP_00021_hypothetical_protein
OG0001669	NJEINDLP_00023_hypothetical_protein
OG0001670	NJEINDLP_00024_hypothetical_protein
OG0001671	NJEINDLP_00069_UDP-N-acetyl-2-amino-2-deoxy-D-glucuronate_oxidase
OG0001672	NJEINDLP_00070_UDP-2-acetamido-3-amino-2_3-dideoxy-D-glucuronate_N-acetyltransferase
OG0001673	NJEINDLP_00071_O-acetyltransferase_OatA
OG0001674	NJEINDLP_00072_hypothetical_protein
OG0001675	NJEINDLP_00073_UDP-2-acetamido-2-deoxy-3-oxo-D-glucuronate_aminotransferase
OG0001676	NJEINDLP_00074_hypothetical_protein
OG0001677	NJEINDLP_00075_hypothetical_protein
OG0001678	NJEINDLP_00076_Imidazole_glycerol_phosphate_synthase_subunit_HisH
OG0001679	NJEINDLP_00077_Imidazole_glycerol_phosphate_synthase_subunit_HisF
OG0001680	NJEINDLP_00078_hypothetical_protein
OG0001681	NJEINDLP_00079_Alpha-maltose-1-phosphate_synthase
OG0001682	NJEINDLP_00080_Glutamine--fructose-6-phosphate_aminotransferase_[isomerizing]
OG0001683	NJEINDLP_00081_hypothetical_protein
OG0001684	NJEINDLP_00083_UDP-N-acetylbacillosamine_N-acetyltransferase
OG0001685	NJEINDLP_00084_GDP-perosamine_synthase
OG0001686	NJEINDLP_00113_hypothetical_protein
OG0001687	NJEINDLP_00125_hypothetical_protein
OG0001688	NJEINDLP_00126_mRNA_interferase_YafQ
OG0001689	NJEINDLP_00127_putative_transaldolase
OG0001690	NJEINDLP_00128_hypothetical_protein
OG0001691	NJEINDLP_00129_putative_metabolite_transport_protein_CsbC
OG0001692	NJEINDLP_00135_hypothetical_protein
OG0001693	NJEINDLP_00136_hypothetical_protein
OG0001694	NJEINDLP_00149_hypothetical_protein
OG0001695	NJEINDLP_00162_hypothetical_protein
OG0001696	NJEINDLP_00258_hypothetical_protein
OG0001697	NJEINDLP_00266_hypothetical_protein
OG0001698	NJEINDLP_00267_hypothetical_protein
OG0001699	NJEINDLP_00268_hypothetical_protein
OG0001700	NJEINDLP_00307_hypothetical_protein
OG0001701	NJEINDLP_00308_hypothetical_protein
OG0001702	NJEINDLP_00417_hypothetical_protein
OG0001703	NJEINDLP_00466_Toxin_RTX-I_translocation_ATP-binding_protein
OG0001704	NJEINDLP_00480_hypothetical_protein
OG0001705	NJEINDLP_00515_hypothetical_protein
OG0001706	NJEINDLP_00516_hypothetical_protein
OG0001707	NJEINDLP_00524_hypothetical_protein
OG0001708	NJEINDLP_00547_hypothetical_protein
OG0001709	NJEINDLP_00628_hypothetical_protein
OG0001710	NJEINDLP_00635_hypothetical_protein
OG0001711	NJEINDLP_00737_hypothetical_protein
OG0001712	NJEINDLP_00738_hypothetical_protein
OG0001713	NJEINDLP_00739_CRISPR-associated_endonuclease_Cas1
OG0001714	NJEINDLP_00869_N-hydroxyarylamine_O-acetyltransferase
OG0001715	NJEINDLP_00870_hypothetical_protein
OG0001716	NJEINDLP_00871_hypothetical_protein
OG0001717	NJEINDLP_00872_putative_HTH-type_transcriptional_regulator
OG0001718	NJEINDLP_00873_tRNA-specific_adenosine_deaminase
OG0001719	NJEINDLP_00897_hypothetical_protein
OG0001720	NJEINDLP_00941_hypothetical_protein
OG0001721	NJEINDLP_00946_hypothetical_protein
OG0001722	NJEINDLP_00947_Hercynine_oxygenase
OG0001723	NJEINDLP_00948_Riboflavin_biosynthesis_protein_RibD
OG0001724	NJEINDLP_00949_hypothetical_protein
OG0001725	NJEINDLP_00950_hypothetical_protein
OG0001726	NJEINDLP_00952_hypothetical_protein
OG0001727	NJEINDLP_00954_hypothetical_protein
OG0001728	NJEINDLP_00962_hypothetical_protein
OG0001729	NJEINDLP_00965_hypothetical_protein
OG0001730	NJEINDLP_00966_hypothetical_protein
OG0001731	NJEINDLP_00967_hypothetical_protein
OG0001732	NJEINDLP_00984_hypothetical_protein
OG0001733	NJEINDLP_00994_Bicyclomycin_resistance_protein
OG0001734	NJEINDLP_01129_hypothetical_protein
OG0001735	NJEINDLP_01145_hypothetical_protein
OG0001736	NJEINDLP_01226_Cystathionine_beta-lyase_MetC
OG0001737	NJEINDLP_01258_hypothetical_protein
OG0001738	NJEINDLP_01332_Transposon_Tn3_resolvase
OG0001739	NJEINDLP_01333_hypothetical_protein
OG0001740	NJEINDLP_01334_hypothetical_protein
OG0001741	NJEINDLP_01335_DNA-invertase_hin
OG0001742	NJEINDLP_01336_hypothetical_protein
OG0001743	NJEINDLP_01337_hypothetical_protein
OG0001744	NJEINDLP_01338_hypothetical_protein
OG0001745	NJEINDLP_01339_Nucleoid_occlusion_protein
OG0001746	NJEINDLP_01340_Sporulation_initiation_inhibitor_protein_Soj
OG0001747	NJEINDLP_01341_hypothetical_protein
OG0001748	NJEINDLP_01342_hypothetical_protein
OG0001749	NJEINDLP_01343_hypothetical_protein
OG0001750	NJEINDLP_01344_hypothetical_protein
OG0001751	NJEINDLP_01345_hypothetical_protein
OG0001752	NJEINDLP_01346_hypothetical_protein
OG0001753	NJEINDLP_01347_putative_HTH-type_transcriptional_regulator
OG0001754	NJEINDLP_01348_hypothetical_protein
OG0001755	NJEINDLP_01349_hypothetical_protein
OG0001756	NJEINDLP_01350_hypothetical_protein
OG0001757	NJEINDLP_01351_hypothetical_protein
OG0001758	NJEINDLP_01352_hypothetical_protein
OG0001759	NJEINDLP_01353_hypothetical_protein
OG0001760	NJEINDLP_01354_hypothetical_protein
OG0001761	NJEINDLP_01355_hypothetical_protein
OG0001762	NJEINDLP_01356_hypothetical_protein
OG0001763	NJEINDLP_01357_hypothetical_protein
OG0001764	NJEINDLP_01358_hypothetical_protein
OG0001765	NJEINDLP_01359_hypothetical_protein
OG0001766	NJEINDLP_01360_hypothetical_protein
OG0001767	NJEINDLP_01361_hypothetical_protein
OG0001768	NJEINDLP_01362_hypothetical_protein
OG0001769	NJEINDLP_01363_hypothetical_protein
OG0001770	NJEINDLP_01364_hypothetical_protein
OG0001771	NJEINDLP_01365_hypothetical_protein
OG0001772	NJEINDLP_01366_hypothetical_protein
OG0001773	NJEINDLP_01368_hypothetical_protein
OG0001774	NJEINDLP_01369_hypothetical_protein
OG0001775	NJEINDLP_01370_hypothetical_protein
OG0001776	NJEINDLP_01371_hypothetical_protein
OG0001777	NJEINDLP_01373_Lipoprotein_YlpA
OG0001778	NJEINDLP_01374_Coupling_protein_TraD
OG0001779	NJEINDLP_01375_hypothetical_protein
OG0001780	NJEINDLP_01376_DNA-binding_protein_HU
OG0001781	NJEINDLP_01377_hypothetical_protein
OG0001782	NJEINDLP_01378_hypothetical_protein
OG0001783	NJEINDLP_01379_hypothetical_protein
OG0001784	NJEINDLP_01380_Multifunctional_conjugation_protein_TraI
OG0001785	NJEINDLP_01381_hypothetical_protein
OG0001786	NJEINDLP_01382_hypothetical_protein
OG0001787	NJEINDLP_01383_DNA_primase_TraC
OG0001788	NJEINDLP_01384_hypothetical_protein
OG0001789	NJEINDLP_01385_hypothetical_protein
OG0001790	NJEINDLP_01386_hypothetical_protein
OG0001791	NJEINDLP_01387_hypothetical_protein
OG0001792	NJEINDLP_01388_hypothetical_protein
OG0001793	NJEINDLP_01389_Regulatory_protein_RecX
OG0001794	NJEINDLP_01390_hypothetical_protein
OG0001795	NJEINDLP_01391_hypothetical_protein
OG0001796	NJEINDLP_01392_hypothetical_protein
OG0001797	NJEINDLP_01393_hypothetical_protein
OG0001798	NJEINDLP_01398_hypothetical_protein
OG0001799	NJEINDLP_01406_Group_II_intron-encoded_protein_LtrA
OG0001800	NJEINDLP_01462_hypothetical_protein
OG0001801	NJEINDLP_01487_hypothetical_protein
OG0001802	NJEINDLP_01488_hypothetical_protein
OG0001803	NJEINDLP_01489_hypothetical_protein
OG0001804	NJEINDLP_01490_hypothetical_protein
OG0001805	NJEINDLP_01491_hypothetical_protein
OG0001806	NJEINDLP_01492_hypothetical_protein
OG0001807	NJEINDLP_01494_hypothetical_protein
OG0001808	NJEINDLP_01496_hypothetical_protein
OG0001809	NJEINDLP_01497_hypothetical_protein
OG0001810	NJEINDLP_01498_hypothetical_protein
OG0001811	NJEINDLP_01499_Antitoxin_HigA-2
OG0001812	NJEINDLP_01501_Antitoxin_HigA
OG0001813	NJEINDLP_01502_hypothetical_protein
OG0001814	NJEINDLP_01503_hypothetical_protein
OG0001815	NJEINDLP_01504_Antitoxin_HicB
OG0001816	NJEINDLP_01555_hypothetical_protein
OG0001817	NJEINDLP_01557_hypothetical_protein
OG0001818	NJEINDLP_01580_Putative_3-methyladenine_DNA_glycosylase
OG0001819	NJEINDLP_01613_hypothetical_protein
OG0001820	NJEINDLP_01670_hypothetical_protein
OG0001821	NJEINDLP_01671_hypothetical_protein
OG0001822	NJEINDLP_01672_hypothetical_protein
OG0001823	NJEINDLP_01673_hypothetical_protein
OG0001824	NJEINDLP_01687_hypothetical_protein
OG0001825	NJEINDLP_01693_hypothetical_protein
OG0001826	NJEINDLP_01740_Uracil_phosphoribosyltransferase
OG0001827	NJEINDLP_01781_hypothetical_protein
OG0001828	NJEINDLP_01804_hypothetical_protein
OG0001829	NJEINDLP_01805_RecBCD_enzyme_subunit_RecD
OG0001830	NJEINDLP_01816_Aerobic_respiration_control_sensor_protein_ArcB
OG0001831	NJEINDLP_01817_hypothetical_protein
OG0001832	NJEINDLP_01833_hypothetical_protein
OG0001833	NJEINDLP_01834_Antilisterial_bacteriocin_subtilosin_biosynthesis_protein_AlbA
OG0001834	NJEINDLP_01835_Coenzyme_PQQ_synthesis_protein_E
OG0001835	NJEINDLP_01836_hypothetical_protein
OG0001836	NJEINDLP_01837_hypothetical_protein
OG0001837	NJEINDLP_01838_Acetoin_2_6-dichlorophenolindophenol_oxidoreductase_subunit_alpha
OG0001838	NJEINDLP_01839_2-oxoisovalerate_dehydrogenase_subunit_beta
OG0001839	NJEINDLP_01840_hypothetical_protein
OG0001840	NJEINDLP_01841_Enterobactin_exporter_EntS
OG0001841	NJEINDLP_01842_2_5-diketo-D-gluconic_acid_reductase_A
OG0001842	NJEINDLP_01843_Pentapeptide_repeat_protein
OG0001843	NJEINDLP_01844_hypothetical_protein
OG0001844	NJEINDLP_01845_hypothetical_protein
OG0001845	NJEINDLP_01852_hypothetical_protein
OG0001846	NJEINDLP_01854_hypothetical_protein
OG0001847	NJEINDLP_01868_hypothetical_protein
OG0001848	NJEINDLP_01869_hypothetical_protein
OG0001849	NJEINDLP_01873_Serine_hydroxymethyltransferase
OG0001850	NJEINDLP_01874_L-allo-threonine_aldolase
OG0001851	NJEINDLP_01875_Low_specificity_L-threonine_aldolase
OG0001852	NJEINDLP_01876_hypothetical_protein
OG0001853	NJEINDLP_01878_hypothetical_protein
OG0001854	NJEINDLP_01943_hypothetical_protein
OG0001855	NJEINDLP_01944_hypothetical_protein
OG0001856	NJEINDLP_01945_hypothetical_protein
OG0001857	NJEINDLP_01946_Nucleoid_occlusion_protein
OG0001858	NJEINDLP_01947_hypothetical_protein
OG0001859	NJEINDLP_01948_hypothetical_protein
OG0001860	NJEINDLP_01951_Carboxylesterase_NlhH
OG0001861	NJEINDLP_01959_hypothetical_protein
OG0001862	NJEINDLP_01961_hypothetical_protein
OG0001863	NJEINDLP_01964_hypothetical_protein
OG0001864	NJEINDLP_01966_hypothetical_protein
OG0001865	NJEINDLP_01970_hypothetical_protein
OG0001866	NJEINDLP_01971_hypothetical_protein
OG0001867	NJEINDLP_01972_hypothetical_protein
OG0001868	NJEINDLP_01973_hypothetical_protein
OG0001869	NJEINDLP_01974_hypothetical_protein
OG0001870	NJEINDLP_01976_hypothetical_protein
OG0001871	NJEINDLP_01979_hypothetical_protein
OG0001872		MEMBDIMM_00001_hypothetical_protein
OG0001873		MEMBDIMM_00003_hypothetical_protein
OG0001874		MEMBDIMM_00004_hypothetical_protein
OG0001875		MEMBDIMM_00049_UDP-N-acetylglucosamine_4-epimerase
OG0001876		MEMBDIMM_00050_Glucose-1-phosphate_thymidylyltransferase_2
OG0001877		MEMBDIMM_00051_dTDP-glucose_4_6-dehydratase_2
OG0001878		MEMBDIMM_00052_dTDP-4-amino-4_6-dideoxy-D-glucose_transaminase
OG0001879		MEMBDIMM_00053_Linear_gramicidin_synthase_subunit_A
OG0001880		MEMBDIMM_00054_hypothetical_protein
OG0001881		MEMBDIMM_00055_Putative_glycosyltransferase_EpsE
OG0001882		MEMBDIMM_00056_Undecaprenyl-phosphate_4-deoxy-4-formamido-L-arabinose_transferase
OG0001883		MEMBDIMM_00057_hypothetical_protein
OG0001884		MEMBDIMM_00058_Putative_glycosyltransferase_EpsF
OG0001885		MEMBDIMM_00059_Asparagine_synthetase_[glutamine-hydrolyzing]_1
OG0001886		MEMBDIMM_00060_N_N'-diacetylbacillosaminyl-diphospho-undecaprenol_alpha-1_3-N-acetylgalactosaminyltransferase
OG0001887		MEMBDIMM_00061_hypothetical_protein
OG0001888		MEMBDIMM_00062_hypothetical_protein
OG0001889		MEMBDIMM_00063_hypothetical_protein
OG0001890		MEMBDIMM_00064_hypothetical_protein
OG0001891		MEMBDIMM_00065_hypothetical_protein
OG0001892		MEMBDIMM_00066_hypothetical_protein
OG0001893		MEMBDIMM_00067_N-acetyl-alpha-D-glucosaminyl-diphospho-ditrans_octacis-undecaprenol_4-epimerase
OG0001894		MEMBDIMM_00191_hypothetical_protein
OG0001895		MEMBDIMM_00200_hypothetical_protein
OG0001896		MEMBDIMM_00202_hypothetical_protein
OG0001897		MEMBDIMM_00242_hypothetical_protein
OG0001898		MEMBDIMM_00243_hypothetical_protein
OG0001899		MEMBDIMM_00253_hypothetical_protein
OG0001900		MEMBDIMM_00254_hypothetical_protein
OG0001901		MEMBDIMM_00257_Putative_aminotransferase/MSMEI_6121
OG0001902		MEMBDIMM_00274_hypothetical_protein
OG0001903		MEMBDIMM_00356_hypothetical_protein
OG0001904		MEMBDIMM_00357_hypothetical_protein
OG0001905		MEMBDIMM_00403_hypothetical_protein
OG0001906		MEMBDIMM_00404_hypothetical_protein
OG0001907		MEMBDIMM_00414_hypothetical_protein
OG0001908		MEMBDIMM_00415_hypothetical_protein
OG0001909		MEMBDIMM_00422_hypothetical_protein
OG0001910		MEMBDIMM_00458_Leucine--tRNA_ligase
OG0001911		MEMBDIMM_00484_hypothetical_protein
OG0001912		MEMBDIMM_00510_hypothetical_protein
OG0001913		MEMBDIMM_00524_hypothetical_protein
OG0001914		MEMBDIMM_00533_H_+_/Cl_-__exchange_transporter_ClcA
OG0001915		MEMBDIMM_00556_L-lysine_N6-monooxygenase
OG0001916		MEMBDIMM_00593_8-amino-7-oxononanoate_synthase_1
OG0001917		MEMBDIMM_00600_hypothetical_protein
OG0001918		MEMBDIMM_00602_hypothetical_protein
OG0001919		MEMBDIMM_00619_hypothetical_protein
OG0001920		MEMBDIMM_00638_Copper_resistance_protein_B
OG0001921		MEMBDIMM_00642_hypothetical_protein
OG0001922		MEMBDIMM_00643_hypothetical_protein
OG0001923		MEMBDIMM_00644_hypothetical_protein
OG0001924		MEMBDIMM_00645_hypothetical_protein
OG0001925		MEMBDIMM_00646_hypothetical_protein
OG0001926		MEMBDIMM_00647_hypothetical_protein
OG0001927		MEMBDIMM_00648_hypothetical_protein
OG0001928		MEMBDIMM_00654_Dapdiamide_A_synthase
OG0001929		MEMBDIMM_00655_hypothetical_protein
OG0001930		MEMBDIMM_00725_Inner_membrane_transport_protein_YdhC
OG0001931		MEMBDIMM_00736_Multidrug_resistance_protein_D
OG0001932		MEMBDIMM_00772_Methylated-DNA--protein-cysteine_methyltransferase
OG0001933		MEMBDIMM_00787_hypothetical_protein
OG0001934		MEMBDIMM_00909_hypothetical_protein
OG0001935		MEMBDIMM_00918_hypothetical_protein
OG0001936		MEMBDIMM_00919_hypothetical_protein
OG0001937		MEMBDIMM_00920_hypothetical_protein
OG0001938		MEMBDIMM_00921_hypothetical_protein
OG0001939		MEMBDIMM_00924_putative_glycerol_uptake_facilitator_protein
OG0001940		MEMBDIMM_00930_hypothetical_protein
OG0001941		MEMBDIMM_00964_hypothetical_protein
OG0001942		MEMBDIMM_00988_hypothetical_protein
OG0001943		MEMBDIMM_00993_hypothetical_protein
OG0001944		MEMBDIMM_00995_hypothetical_protein
OG0001945		MEMBDIMM_01031_DNA_repair_protein_RadA
OG0001946		MEMBDIMM_01039_Bifunctional_hemolysin/adenylate_cyclase
OG0001947		MEMBDIMM_01040_hypothetical_protein
OG0001948		MEMBDIMM_01052_hypothetical_protein
OG0001949		MEMBDIMM_01062_hypothetical_protein
OG0001950		MEMBDIMM_01063_hypothetical_protein
OG0001951		MEMBDIMM_01067_hypothetical_protein
OG0001952		MEMBDIMM_01068_hypothetical_protein
OG0001953		MEMBDIMM_01070_DNA_repair_protein_RecN
OG0001954		MEMBDIMM_01086_hypothetical_protein
OG0001955		MEMBDIMM_01121_hypothetical_protein
OG0001956		MEMBDIMM_01177_hypothetical_protein
OG0001957		MEMBDIMM_01223_hypothetical_protein
OG0001958		MEMBDIMM_01251_hypothetical_protein
OG0001959		MEMBDIMM_01254_HTH-type_transcriptional_regulator_MalT
OG0001960		MEMBDIMM_01256_Alanine--anticapsin_ligase
OG0001961		MEMBDIMM_01257_hypothetical_protein
OG0001962		MEMBDIMM_01258_Alanine--anticapsin_ligase
OG0001963		MEMBDIMM_01259_hypothetical_protein
OG0001964		MEMBDIMM_01260_hypothetical_protein
OG0001965		MEMBDIMM_01261_hypothetical_protein
OG0001966		MEMBDIMM_01297_hypothetical_protein
OG0001967		MEMBDIMM_01315_hypothetical_protein
OG0001968		MEMBDIMM_01316_3-methyl-2-oxobutanoate_hydroxymethyltransferase
OG0001969		MEMBDIMM_01319_hypothetical_protein
OG0001970		MEMBDIMM_01333_hypothetical_protein
OG0001971		MEMBDIMM_01337_hypothetical_protein
OG0001972		MEMBDIMM_01338_hypothetical_protein
OG0001973		MEMBDIMM_01339_hypothetical_protein
OG0001974		MEMBDIMM_01354_hypothetical_protein
OG0001975		MEMBDIMM_01355_hypothetical_protein
OG0001976		MEMBDIMM_01397_hypothetical_protein
OG0001977		MEMBDIMM_01398_hypothetical_protein
OG0001978		MEMBDIMM_01399_hypothetical_protein
OG0001979		MEMBDIMM_01403_hypothetical_protein
OG0001980		MEMBDIMM_01404_hypothetical_protein
OG0001981		MEMBDIMM_01405_hypothetical_protein
OG0001982		MEMBDIMM_01407_hypothetical_protein
OG0001983		MEMBDIMM_01408_hypothetical_protein
OG0001984		MEMBDIMM_01409_hypothetical_protein
OG0001985		MEMBDIMM_01410_hypothetical_protein
OG0001986		MEMBDIMM_01411_hypothetical_protein
OG0001987		MEMBDIMM_01412_hypothetical_protein
OG0001988		MEMBDIMM_01414_hypothetical_protein
OG0001989		MEMBDIMM_01415_hypothetical_protein
OG0001990		MEMBDIMM_01417_hypothetical_protein
OG0001991		MEMBDIMM_01418_hypothetical_protein
OG0001992		MEMBDIMM_01419_hypothetical_protein
OG0001993		MEMBDIMM_01420_Type_IV_secretion_system_protein_virB10
OG0001994		MEMBDIMM_01421_hypothetical_protein
OG0001995		MEMBDIMM_01422_hypothetical_protein
OG0001996		MEMBDIMM_01423_hypothetical_protein
OG0001997		MEMBDIMM_01424_hypothetical_protein
OG0001998		MEMBDIMM_01425_hypothetical_protein
OG0001999		MEMBDIMM_01426_Type_IV_secretion_system_protein_virB4
OG0002000		MEMBDIMM_01427_hypothetical_protein
OG0002001		MEMBDIMM_01428_hypothetical_protein
OG0002002		MEMBDIMM_01429_hypothetical_protein
OG0002003		MEMBDIMM_01430_Type_IV_secretion_system_protein_VirB11
OG0002004		MEMBDIMM_01431_hypothetical_protein
OG0002005		MEMBDIMM_01432_hypothetical_protein
OG0002006		MEMBDIMM_01433_Transcriptional_regulatory_protein_FixJ
OG0002007		MEMBDIMM_01434_Sporulation_kinase_D
OG0002008		MEMBDIMM_01435_hypothetical_protein
OG0002009		MEMBDIMM_01436_hypothetical_protein
OG0002010		MEMBDIMM_01437_hypothetical_protein
OG0002011		MEMBDIMM_01438_hypothetical_protein
OG0002012		MEMBDIMM_01439_hypothetical_protein
OG0002013		MEMBDIMM_01440_hypothetical_protein
OG0002014		MEMBDIMM_01444_hypothetical_protein
OG0002015		MEMBDIMM_01446_hypothetical_protein
OG0002016		MEMBDIMM_01447_hypothetical_protein
OG0002017		MEMBDIMM_01448_hypothetical_protein
OG0002018		MEMBDIMM_01449_Sporulation_initiation_inhibitor_protein_Soj
OG0002019		MEMBDIMM_01451_hypothetical_protein
OG0002020		MEMBDIMM_01506_hypothetical_protein
OG0002021		MEMBDIMM_01508_hypothetical_protein
OG0002022		MEMBDIMM_01546_hypothetical_protein
OG0002023		MEMBDIMM_01554_hypothetical_protein
OG0002024		MEMBDIMM_01556_hypothetical_protein
OG0002025		MEMBDIMM_01557_hypothetical_protein
OG0002026		MEMBDIMM_01558_hypothetical_protein
OG0002027		MEMBDIMM_01580_hypothetical_protein
OG0002028		MEMBDIMM_01581_hypothetical_protein
OG0002029		MEMBDIMM_01583_hypothetical_protein
OG0002030		MEMBDIMM_01584_hypothetical_protein
OG0002031		MEMBDIMM_01585_hypothetical_protein
OG0002032		MEMBDIMM_01586_hypothetical_protein
OG0002033		MEMBDIMM_01587_hypothetical_protein
OG0002034		MEMBDIMM_01588_hypothetical_protein
OG0002035		MEMBDIMM_01589_hypothetical_protein
OG0002036		MEMBDIMM_01590_hypothetical_protein
OG0002037		MEMBDIMM_01591_hypothetical_protein
OG0002038		MEMBDIMM_01592_hypothetical_protein
OG0002039		MEMBDIMM_01593_hypothetical_protein
OG0002040		MEMBDIMM_01594_hypothetical_protein
OG0002041		MEMBDIMM_01595_hypothetical_protein
OG0002042		MEMBDIMM_01596_hypothetical_protein
OG0002043		MEMBDIMM_01597_hypothetical_protein
OG0002044		MEMBDIMM_01598_hypothetical_protein
OG0002045		MEMBDIMM_01599_hypothetical_protein
OG0002046		MEMBDIMM_01600_hypothetical_protein
OG0002047		MEMBDIMM_01601_hypothetical_protein
OG0002048		MEMBDIMM_01602_hypothetical_protein
OG0002049		MEMBDIMM_01652_hypothetical_protein
OG0002050		MEMBDIMM_01660_hypothetical_protein
OG0002051		MEMBDIMM_01662_RNA_polymerase-associated_protein_RapA
OG0002052		MEMBDIMM_01663_hypothetical_protein
OG0002053		MEMBDIMM_01664_hypothetical_protein
OG0002054		MEMBDIMM_01665_hypothetical_protein
OG0002055		MEMBDIMM_01666_hypothetical_protein
OG0002056		MEMBDIMM_01667_hypothetical_protein
OG0002057		MEMBDIMM_01668_hypothetical_protein
OG0002058		MEMBDIMM_01669_Endoribonuclease_VapD
OG0002059		MEMBDIMM_01670_hypothetical_protein
OG0002060		MEMBDIMM_01671_hypothetical_protein
OG0002061		MEMBDIMM_01672_hypothetical_protein
OG0002062		MEMBDIMM_01673_hypothetical_protein
OG0002063		MEMBDIMM_01674_hypothetical_protein
OG0002064		MEMBDIMM_01675_hypothetical_protein
OG0002065		MEMBDIMM_01676_hypothetical_protein
OG0002066		MEMBDIMM_01677_hypothetical_protein
OG0002067		MEMBDIMM_01678_hypothetical_protein
OG0002068		MEMBDIMM_01679_hypothetical_protein
OG0002069		MEMBDIMM_01680_hypothetical_protein
OG0002070		MEMBDIMM_01681_hypothetical_protein
OG0002071		MEMBDIMM_01682_hypothetical_protein
OG0002072		MEMBDIMM_01683_hypothetical_protein
OG0002073		MEMBDIMM_01684_hypothetical_protein
OG0002074		MEMBDIMM_01685_hypothetical_protein
OG0002075		MEMBDIMM_01686_hypothetical_protein
OG0002076		MEMBDIMM_01687_hypothetical_protein
OG0002077		MEMBDIMM_01688_hypothetical_protein
OG0002078		MEMBDIMM_01689_hypothetical_protein
OG0002079		MEMBDIMM_01690_hypothetical_protein
OG0002080		MEMBDIMM_01691_hypothetical_protein
OG0002081		MEMBDIMM_01692_hypothetical_protein
OG0002082		MEMBDIMM_01693_hypothetical_protein
OG0002083		MEMBDIMM_01694_hypothetical_protein
OG0002084		MEMBDIMM_01695_hypothetical_protein
OG0002085		MEMBDIMM_01696_hypothetical_protein
OG0002086		MEMBDIMM_01697_hypothetical_protein
OG0002087		MEMBDIMM_01698_hypothetical_protein
OG0002088		MEMBDIMM_01699_hypothetical_protein
OG0002089		MEMBDIMM_01700_hypothetical_protein
OG0002090		MEMBDIMM_01701_hypothetical_protein
OG0002091		MEMBDIMM_01718_hypothetical_protein
OG0002092		MEMBDIMM_01719_Bifunctional_transcriptional_activator/DNA_repair_enzyme_Ada
OG0002093		MEMBDIMM_01722_hypothetical_protein
OG0002094		MEMBDIMM_01723_hypothetical_protein
OG0002095		MEMBDIMM_01800_hypothetical_protein
OG0002096		MEMBDIMM_01802_hypothetical_protein
OG0002097		MEMBDIMM_01803_hypothetical_protein
OG0002098		MEMBDIMM_01804_hypothetical_protein
OG0002099		MEMBDIMM_01809_hypothetical_protein
OG0002100		MEMBDIMM_01810_hypothetical_protein
OG0002101		MEMBDIMM_01899_hypothetical_protein
OG0002102		MEMBDIMM_01904_hypothetical_protein
OG0002103		MEMBDIMM_01949_putative_ABC_transporter_ATP-binding_protein_YbiT
OG0002104		MEMBDIMM_01954_hypothetical_protein
OG0002105		MEMBDIMM_01959_Antitoxin_DinJ
OG0002106		MEMBDIMM_01960_mRNA_interferase_YafQ
OG0002107		MEMBDIMM_01961_hypothetical_protein
OG0002108		MEMBDIMM_01962_hypothetical_protein
OG0002109		MEMBDIMM_01963_hypothetical_protein
OG0002110		MEMBDIMM_01975_hypothetical_protein
OG0002111		MEMBDIMM_01976_hypothetical_protein
OG0002112		MEMBDIMM_01978_hypothetical_protein
OG0002113		MEMBDIMM_01980_ATP-dependent_DNA_helicase_Rep
OG0002114		MEMBDIMM_01981_hypothetical_protein
OG0002115		MEMBDIMM_01982_hypothetical_protein
OG0002116		MEMBDIMM_01983_hypothetical_protein
OG0002117		MEMBDIMM_01984_hypothetical_protein
OG0002118		MEMBDIMM_01985_hypothetical_protein
OG0002119		MEMBDIMM_01986_hypothetical_protein
OG0002120		MEMBDIMM_01988_hypothetical_protein
OG0002121		MEMBDIMM_01996_hypothetical_protein
OG0002122		MEMBDIMM_01997_Serine_protease_AprX
OG0002123		MEMBDIMM_01998_hypothetical_protein
OG0002124		MEMBDIMM_01999_hypothetical_protein
OG0002125		MEMBDIMM_02005_hypothetical_protein
OG0002126		MEMBDIMM_02012_hypothetical_protein
OG0002127		MEMBDIMM_02018_Octanoyltransferase
OG0002128		MEMBDIMM_02019_hypothetical_protein
OG0002129		MEMBDIMM_02020_Multidrug_resistance_protein_MdtC
OG0002130		MEMBDIMM_02021_hypothetical_protein
OG0002131		MEMBDIMM_02022_hypothetical_protein
OG0002132		MEMBDIMM_02023_hypothetical_protein
OG0002133		MEMBDIMM_02026_hypothetical_protein
OG0002134		MEMBDIMM_02027_hypothetical_protein
OG0002135		MEMBDIMM_02028_hypothetical_protein
OG0002136		MEMBDIMM_02029_hypothetical_protein
OG0002137		MEMBDIMM_02030_Methylated-DNA--protein-cysteine_methyltransferase__constitutive
OG0002138		MEMBDIMM_02031_hypothetical_protein
OG0002139		MEMBDIMM_02032_hypothetical_protein
OG0002140		MEMBDIMM_02035_hypothetical_protein
OG0002141		MEMBDIMM_02036_hypothetical_protein
OG0002142		MEMBDIMM_02037_Cyclic_AMP_receptor_protein
OG0002143		MEMBDIMM_02038_hypothetical_protein
OG0002144		MEMBDIMM_02040_hypothetical_protein
OG0002145		MEMBDIMM_02041_CDP-paratose_2-epimerase
OG0002146		MEMBDIMM_02042_hypothetical_protein
OG0002147		MEMBDIMM_02043_Amino-acid_acetyltransferase
OG0002148		MEMBDIMM_02044_hypothetical_protein
OG0002149		MEMBDIMM_02045_hypothetical_protein
153	hypothetical	229	hypothetical
207	TOT	278	TOT
0.73913	ratio	0.823741	ratio
